# Supplementary material for: Natural hybridization among three Rhododendron species (Ericaceae) revealed by morphological and genomic evidence
Source: BMC Plant Biol. 2021 Nov 11;21:529. doi: 10.1186/s12870-021-03312-y (PMC8582147; doi:10.1186/s12870-021-03312-y)
Supplement: Supplementary file 1 — Additional file 1. [file 12870_2021_3312_MOESM1_ESM.zip]

Archive with 2 entries (2 files):
- Supporting Document_Table S1S2 and Figure S1S2_ESM.docx
- Supporting Document_Table S3_ESM.xlsx
