# Supplementary material for: Natural hybridization among three Rhododendron species (Ericaceae) revealed by morphological and genomic evidence
Source: BMC Plant Biol. 2021 Nov 11;21:529. doi: 10.1186/s12870-021-03312-y (PMC8582147; doi:10.1186/s12870-021-03312-y)
Supplement: Supplementary file 1 — Additional file 1. [file 12870_2021_3312_MOESM1_ESM.zip › Supporting Document_Table S3_ESM.xlsx]

## Sheet: Table-S3
Table S3. Morphometric data of all samples of these five taxa of Rhododendron. All of these individuals (Rhododendron scabrifolium, R. spinuliferum, R. spiciferum, R. ×duclouxii and novel hybrid taxa (SN×SA)) are collected from Yunnan province, China.
Collection number	Taxon	leaf_length	leaf_width	leaf_thickness	petiole_length	leaf_area	pedicel_length	corolla_lobes_length	corolla_tube_length	flower_width	corolla_tube_width	style_length	filaments_length	stigma_width	ovary_width	adaxial_leaf_hairs	abaxial_leaf_hairs	calyx_lobe	corolla_scales	filament_hairs	style_hairs	flower_color	anther_color	stigma_color
YJL-180075	SN×SA	43.8267	20.8	0.173333		6.42524	12.1067	11.19	9.58333	20.15	11.2833	24.8467	21.0156	1.06333	2.26	3	4	1	0	0	0	2	2	4
YJL-180078	SN×SA	52.14	20.7333	0.183333		7.9484	9.68	10.13	7.85	19.6067	10.8233	26.28	21.0444	1.08	1.80333	3.33333	4	0	1	1	1	2	3	3
YJL-180083	SN×SA	43.96	20.4133	0.173333		6.3449	12.4633	7.70333	7.46667	16.0067	6.96667	22.975	15.5856	1.13	2.00667	3.66667	4	1	0	1	1	2	3	3
YJL-180097	SN×SA	49.4533	22.19	0.203333		8.11298	12.65	6.65	3.84	11.575	3.85	14.2133	11.4367	0.803333	1.41	3.33333	4	1	1	1	1	1	2	4
ZW-170378	SN×SA	67.2233	25.65	0.176667	5.47333	11.6638	11.5467	8.13333	9.52333	15.1067	9.46333	25.96	21.51	1.49667	2.01333	0.333333	3	1	0	1	1	2	1	3
ZW-170390	SN×SA	39.1267	19.2	0.196667	4.28333	5.20128	8.52667	6.41333	8.59	11.7533	7.48	21.05	17.4522	0.81	1.77333	3	3.33333	0	0	0	1	1	3	3
ZW-170391	SN×SA	27.51	10.5567	0.12	4.17333	2.20313	7.44333	7.76333	7.58667	14.97	7.87333	19.5	16.0189	1.31	2.01667	3.66667	3.33333	0.666667	0.666667	1	1	2	3	1
ZW-170392	SN×SA	44.45	17.7067	0.153333	5.39333	5.67244	6.955	8.42	7.12	10.81	5.67	18.335	16.0833	1	1.915	3.33333	3.33333	1	0	0	0	1	3	3
ZW-170395	SN×SA	42.43	14.04	0.19	4.98	4.1917	9.26	7.89	9.23	9.45	6.16	22.42	20.6567	1.44	1.91	2	2.66667	0	0	0	0	2	3	4
ZW-171099	SN×SA	44.54	17.16	0.183333	4.26333	5.59502										1	3					2	2	2
ZW-170400	R. ×duclouxii	37.3733	17.17	0.276667	4.08333	4.54907	8.28667	7.12333	10.4	13.3767	9.70333	20.78	18.4744	1.14333	2.46	0	3.66667	0	0	0	0	3	3	2
ZW-170401	R. ×duclouxii	48.9533	18.2367	0.18	4.67	6.14099	3.65333	7.11333	9.51333	9.54	5.8	19.6567	15.9322	1.10667	1.98667	0	2	1	2.33333	1	1	2	3	2
ZW-170402	R. ×duclouxii	32.0067	16.3767	0.25	3.73	4.11036	3.25	6.285	8.61	8.66	6.505	14.525	11.0967	1.195	2.09	1	4	0	0	0	1	3	1	1
ZW-170403	R. ×duclouxii	33.4033	14.8367	0.203333	3.60333	3.6421	5.77333	7.96667	7.71333	10.84	7.62333	23.23	16.4056	1.52667	2.1	1	3.66667	0	2	0	0	3	3	4
ZW-170405	R. ×duclouxii	28.7733	11.2333	0.193333	2.79333	2.27185	4.82667	8.33333	7.2	11.8967	8.14	19.3767	14.5589	1.2	2.00667	0	2	0	1	1	1	2	3	2
ZW-170406	R. ×duclouxii	31.83	13.8833	0.173333	3.88	3.28542	6.10667	6.03333	9.05667	9.71333	7.14667	18.3633	16.8867	0.943333	2.06667	0	4	1	2	1	1	2	3	2
ZW-170408	R. ×duclouxii	38.9733	15.29	0.203333	4.31667	4.47277	4.39	8.36	5.83	11.83	8.24	19.18	14.5367	0.91	2.37	4	4	0	4	0	0	2	3	3
ZW-170409	R. ×duclouxii	39.3567	13.94	0.206667	3.83667	4.10723	7.46667	7.99333	10.4067	11.16	6.69	18.8233	14.8844	1.28333	2.29667	0	3	0	1.66667	1	1	2	1	1
ZW-170411	R. ×duclouxii	39.94	14.0667	0.156667	4.32667	4.11237	4.745	6.73	7.225	9.56	8.49	20.8	14.155	1.01	2.025	1	3.66667	0	3	1	1	2	1	1
ZW-171100	R. ×duclouxii	29.9867	9.22667	0.22	4.30333	2.33873	6.23	7.16	9.45667	10.7367	6.21667	20.7067	16.76	1.27667	1.73	0.333333	4	0	0	0.333333	1	2	1	2
ZW-171101	R. ×duclouxii	24.6567	7.32333	0.273333	4.26667	1.45414	4.335	7.87	5.85	12.815	6.325	14.085	11.4683	1.285	1.67	0.333333	3	1	3	1	0	2	2	2
ZW-171103	R. ×duclouxii	30.5	8.56667	0.236667	3.23	1.98446	7.46667	7.76667	9.90667	13.0267	7.57333	20.93	18.3589	1.15667	1.98	0.333333	3	0	2	0	1	2	2	4
ZW-170375	R. scabrifolium	60.7833	22.3367	0.13	6.90333	9.66495	6.85333	6.59333	4.59333	11.38	5.33667	15.6767	10.4878	0.916667	2.14	3.66667	3	1	0.666667	1	1	1	3	1
ZW-170384	R. scabrifolium	50.11	17.6133	0.17	6.68333	6.38374	11	7.34	6.31	14.1	6.77					4	4	1	0	1	1	0	2	1
ZW190450	R. scabrifolium	41.81	15.0533	0.213333	3.85333	4.57794	5.86	5.60667	3.90667	11.5633	4.83	10.29	6.15778	0.796667	1.31333	0	2	1	3	1	0.666667	1	2	3
ZW190452	R. scabrifolium	37.1333	11.0067	0.226667	4.82333	2.90451	8.82333	6.56333	4.39333	12.7533	5.16	12.3033	9.34	0.853333	1.52333	2	3	1	3.33333	1	1	1	2	3
ZW190454	R. scabrifolium	44.8967	14.4533	0.193333	4.56	4.41519	9.77333	6.35	4.18333	12.99	4.81	19.4167	11.33	0.59	1.39	3	3	1	2	1	1	1	2	4
ZW190455	R. scabrifolium	41.46	15.1833	0.133333	4.51	4.65779	4.45667	6.91333	4.35	13.6967	5.18	14.41	8.6	0.69	1.7	4	2.33333	1	3	1	1	1	2	3
ZW190457	R. scabrifolium	42.0433	13.18	0.216667	5.12	4.07526	6.35333	5.76333	4.79333	11.2133	4.40333	12.87	7.98222	0.56	1.14333	4	3	1	2	1	1	1	2	3
ZW190458	R. scabrifolium	42.16	13.6033	0.22	4.69	4.06159	5.60667	5.68667	5.24333	11.7233	3.93667	12.82	8.73889	0.62	1.11	4	2.66667	1	3	1	1	1	2	4
ZW190461	R. scabrifolium	51.3933	15.61	0.28	4.09	5.69072	8.9	6.55333	4.72333	11.4	4.12333	15.03	10.4111	0.53	1.23333	3.33333	2.33333	1	2	1	1	1	2	4
ZW190464	R. scabrifolium	31.7933	7.43	0.246667	4.88667	1.75094	8.12333	6.26	3.59667	11.9667	5.10333	11.5733	8.14222	0.563333	1.44333	2.33333	3	1	2	1	1	1	3	4
ZW190465	R. scabrifolium	33.1467	9.47333	0.21	4.19667	2.35557	6.91667	5.76667	4.14	15.1667	4.81	10.8	8.52778	0.523333	1.10667	3	3	1	2	1	1	1	2	4
ZW190467	R. scabrifolium	26.5567	7.66333	0.213333	3.46333	1.52893	3.67	5.01667	3.40333	12	3.65	11.8567	8.18778	0.623333	1.20667	3.66667	3	1	2	1	1	1	2	4
ZW190471	R. scabrifolium	33.92	14.0167	0.193333	4.31	3.75352	6.3	7.10667	3.67333	14.3633	5.19	10.8	7.39778	0.763333	1.31333	3.33333	3.66667	1	2	1	1	1	2	3
ZW190473	R. scabrifolium	45.98	15.4867	0.19	6.44667	4.90752	7.18	7.12	4.53	14.63	4.9	14.18	8.79222	0.586667	1.36667	3.33333	3	1	2	1	1	1	2	3
ZW190474	R. scabrifolium	42.1	18.7567	0.186667	5.67	6.08438	8.73	6.72667	4.85333	17.45	5.88333	11.76	9.77778	0.676667	1.29667	2.66667	3.33333	1	4	1	1	1	2	4
ZW190475	R. scabrifolium	32.7567	11.44	0.22	5.54333	2.8496	7.03667	5.45333	3.78	11.1467	5.34333	12.5467	9.77667	0.72	1.05	3.33333	4	1	3.33333	1	1	1	2	4
ZW190477	R. scabrifolium	27.9433	11.2533	0.173333	4.47667	2.45189	6.54333	5.62333	4.37667	12.28	6.19667	10.9267	8.51333	0.66	1.42333	3.66667	3	1	2	1	1	1	2	4
ZW190478	R. scabrifolium	31.24	12.8133	0.19	3.81333	3.04035	6.1	7.40333	4.16667	12.58	5.04	12.5	10.1467	0.663333	1.14	3	4	1	2.33333	1	1	1	2	3
ZW190479	R. scabrifolium	31.9267	13.0633	0.183333	4.31	3.18888	6.58667	5.87333	4.87667	16.1233	6.3	10.29	8.30667	0.7	1.39	4	3	1	4	1	1	1	2	3
ZW190487	R. scabrifolium	33.5533	15.05	0.206667	4.75667	3.82472	10.0533	7.52	5.22333	15.6833	6.61	13.8967	9.87444	0.753333	1.35333	2	3	1	2	1	1	1	2	3
ZW190488	R. scabrifolium	46.7833	21.2467	0.23	5.71333	7.28493	7.59667	8.15667	4.96667	18.37	7.25333	15.33	8.91222	0.993333	1.93	3.33333	3.66667	1	2.66667	1	1	1	2	3
ZW190489	R. scabrifolium	34.1967	10.9633	0.296667	5.88333	2.8722	6.8	7.10667	4.25667	15.9833	5.50333	12.76	9.00222	0.83	1.25	3.33333	4	1	3	1	1	1	2	4
ZW-171093	R. scabrifolium	48.49	16.07	0.17	6.72333	5.57585	3.7	6.63	5.19			18.95	11.64	0.88	1.54	2.66667	3.66667	1	0	1	1	0	2	2
ZW-171096	R. scabrifolium	29.5033	10.8333	0.213333	3.80333	2.44186										1.33333	4					0	2	4
ZW-171097	R. scabrifolium	43.6267	10.9	0.17	4.91667	3.48984										2	2.66667					1	2
ZW-170407	R. spiciferum	30.5867	11.35	0.156667	4.56333	2.60229	7.26667	8.01333	6.22667	14.2933	7.55	19.82	14.3422	0.846667	1.74667	3	3.33333	0	3	1	1	2	3	4
ZW-170582	R. spiciferum	23.7367	8.25667	0.136667	3.29667	1.59687	7.92	7.01	5.01	12.945	4.125	15.67	12.135	0.485	1.55	3.33333	2.33333	1	3	1	1	2	3	4
ZW-170583	R. spiciferum	27.77	8.99	0.123333	3.16	1.96719	7.22	5.21	6.25667	10.6733	3.89333	16.9233	13.2244	0.75	1.34	3.33333	3	1	3.33333	1	0	1	3	4
ZW-170586	R. spiciferum	21.1967	9.06667	0.14	2.11	1.52664	11.34	5.83333	6.75	6.99333	3.97	17.9867	13.0333	0.746667	1.40667	2.66667	1	1	3	1	1	2	2	4
ZW-170587	R. spiciferum	28.6333	9.51	0.126667	2.88667	2.09455	8.7	6.25		14.94		16.66	12.2433	0.74	1.38	3.66667	2.66667	1	4	0	0	2	3	4
ZW-170588	R. spiciferum	25.3767	10.1033	0.146667	3.1	2.06824	4.635	6.025	4.725	10.575	3.31	11.625	11.9783	0.58	1.245	4	3	1	3	1	0.5	1	3	4
ZW-170591	R. spiciferum	21.9033	7.16667	0.106667	3.06333	1.28184	7.16333	6.54333	5.04667	12.89	5.05333	16.7967	11.5911	0.726667	1.41	3	2	1	3	1	1	2	3	4
ZW-170592	R. spiciferum	19.53	6.24	0.136667	2.18333	0.953308	6.45	6.70333	5.32667	11.6133	4.59333	14.12	11.0756	0.716667	1.23667	4	3	0.666667	3	1	1	2	3	4
ZW-170596	R. spiciferum	33.41	8.68667	0.15	3.85	2.32057	8.46667	9.18333	7.43	13.8267	6.86	19.1533	16.8133	0.6	1.22333	2.33333	2.33333	1	2	1	0	2	3	4
ZW-170598	R. spiciferum	34.3533	12.0233	0.11	2.31667	3.06953	6.57333	6.19667	7.34	11.2567	5.35667	24.28	16.5056	1.05667	1.27333	3.33333	1	0.666667	3	1	1	2	3	4
ZW-170600	R. spiciferum	25.61	7.02667	0.133333	2.01333	1.39314	6.53333	5.7	4.75333	8.92333	3.74	13.345	10.0867	0.626667	1.22667	3.66667	3.33333	1	2	1	1	2	3	4
ZW-170605	R. spiciferum	18.25	5.20667	0.17	2.22667	0.731803	4.57667	4.97333	3.34667	8.12667	3.435	11.5867	9.07944	0.823333	1.25667	3	3	1	4	1	0.666667	2	3	4
ZW-170606	R. spiciferum	25.4767	9.20667	0.21	2.05667	1.79249	5.26333	6.33333	7.21	13.4067	5.69333	16.0533	11.2544	1.1	1.45	4	3	0.666667	4	1	0	2	3	4
ZW-170607	R. spiciferum	18.7667	7.4	0.186667	2.04667	1.09187	4.19333	4.98667	5.20333	10.11	4.57667	13.46	11.4711	0.683333	1.28667	4	4	1	3	1	0	2	3	4
ZW-170612	R. spiciferum	18.63	8.17667	0.17	1.49667	1.15749	7.16	7.52333	7.16333	12.1933	4.52	17.33	16.21	0.966667	1.52	3	2	1	3	1	1	2	3	4
ZW-170614	R. spiciferum	23.27	7.39667	0.196667	2.69333	1.38368	5.43333	4.83333	4.93	8.65667	3.95333	15.2867	11.4733	0.766667	1.16333	4	3	1	4	1	0	2	3	4
ZW-170618	R. spiciferum	21.1733	6.69	0.19	1.85	1.14093	4.17	6.28	4.89	11.78	5.68	14.89	13.215	0.91	1.49	3.33333	3	0	3	1	1	2	3	4
ZW-170622	R. spiciferum	17.7067	6.94333	0.186667	3.1	1.0103	6.18667	6.86333	6.78333	12.9133	6.14667	17.665	12.975	1.105	1.80667	3.66667	2	0	3	0	0.333333	2	3	4
ZW-171106	R. spiciferum	19.9833	7.46667	0.196667	2.78	1.20095	11.0767	10.7233	7.78	19.49	9.79333	20.0533	18.4433	1.04667	2.13	2.33333	3.66667	0	3.66667	1	1	1	2	2
ZW-171110	R. spiciferum	30.2433	7.35	0.266667	3.90333	1.71171	9.02333	8.16667	7.90333	11.4567	6.15333	24.08	15.6822	0.823333	1.69333	4	3.33333	1	3	1	1	2	2	2
ZW-171112	R. spiciferum	25.2133	9.57	0.216667	2.50667	1.96415	5.885	7.645	6.845	11.025	4.415	20.06	16.245	1.015	1.57	3	3.33333	1	1.5	0	0	2	3	2
ZW-171114	R. spiciferum	22.09	7.30333	0.253333	2.11667	1.29758	3.85667	6.91	5.56	12.2967	3.32667	16.4133	12.7744	1.03333	1.58333	2	4	0.666667	3	1	1	2	2	4
ZW-171116	R. spiciferum	15.5133	6.10333	0.226667	3.24667	0.765853										1.66667	4					2	2	4
ZW-171117	R. spiciferum	23.5333	8.53667	0.176667	3.12667	1.57617	4.22	6.55	7.16			14.66	11.47	0.69	1.31	0.333333	1.33333	1	2	1	1	2	2	4
ZW-171119	R. spiciferum	22.06	9.47333	0.216667	3.9	1.69149	8.925	8.83	7.905	17.95	5.85	20.78	16.79		1.63	1.66667	3	1	3	1	1	1	2
ZW-171124	R. spiciferum	27.8733	6.73333	0.156667	3.29333	1.41099	6.03667	6.82	5.21333	10.9467	5.11667	16.95	13.6633	1	1.3	1	2.33333	0	3.66667	1	1	1	3	2
ZW-170376	R. spinuliferum	66.3433	24.2167	0.176667	6.36	11.5824	3.96	6.585	13.18	9.045	7.435	27.345	19.3517	1.22	1.815	0	3	0	0	0	0	3	1	1
ZW-170380	R. spinuliferum	69.0333	21.5133	0.146667	5.72667	10.69	4.58333	5.66333	13.0833	8.41333	6.62667	26.3567	18.6333	0.993333	1.85	0	2.66667	0	0	0	0	3	1	1
ZW-170382	R. spinuliferum	54.5333	21.93	0.156667	5.65333	8.39298	4.91333	6.30667	13.97	9.32333	7.96333	26.9867	23.4633	0.91	2.02667	0	3	0	0	0	0	3	1	1
ZW-170399	R. spinuliferum	55.78	19.7667	0.133333	4.59	7.35343	4.53	6.34333	12.6467	11.64	7.32333	26.9167	21.0344	1.19	2.24333	0	2	0	0	0	0	3	1	1
ZW-170413	R. spinuliferum	52.3467	16.8533	0.15	4.52	6.73717	7.59	6.585	13.785	8.56	7.155	29.23	23.2417	1.23	2.455	0	2	0	0	0	0	3	2	1
ZW-170414	R. spinuliferum	72.6	27.5567	0.18	5.61333	13.8843	7.41667	8.04333	12.2033	11.13	8.45333	23.72	23.7911	1.60667	2.5	0	2	0	0	0	0	3	1	2
ZW-170418	R. spinuliferum	67.4333	21.4067	0.183333	6.41	10.6026	7.96	7.69	11.1	10.55	8.52	29.45	22.2967	1.38	2.27	0.333333	3	0	0	0	0	3	1	1
ZW-170420	R. spinuliferum	67.77	27.15	0.173333	5.37	12.4424	7.19667	6.75667	14.07	8.29	6.40667	31.2833	24.5633	1.02	2.28333	0	2	0	0	0	0	3	1	1
ZW-170424	R. spinuliferum	60.24	24.73	0.193333	5.25333	10.4122	5.77667	5.89667	11.2667	7.03333	6.58667	29.26	23.7478	1.39	2.56667	0	2.33333	0	0	0	0	3	1	1
ZW-170425	R. spinuliferum	63.9867	25.07	0.19	7.03	11.2032	7.82667	5.75667	12.3967	7.15	6.54	27.66	19.4889	1.28	2.52	0.333333	3	0	0	0	0	3	1	1
ZW-170426	R. spinuliferum	69.1333	27.51	0.196667	4.89333	13.5455	7.97667	6.75333	11.5267	9.53667	6.92	30.7067	23.5833	1.42667	2.93	0	1.66667	0	0	0	0	3	1	2
ZW-170427	R. spinuliferum	73.7267	25.9467	0.196667	5.36667	13.281	8.14667	5.91	10.4667	8.08	6.92667	32.23	21.93	1.22333	2.25	0	4	0	0	0	0	3	1	2
ZW-170430	R. spinuliferum	43.37	17.3467	0.15	4.71667	5.20587	6.62	5.4	11.87	8.35	7.26	34.58	22.5	1.44	1.98	0	3	0	0	0	0	3	1	2
ZW-170432	R. spinuliferum	103.09	34.0433	0.146667	10.5467	25.0633	15.08	7.8	14.07	9.7	7.27			1.1	2.79	0	1	0	0	0	0	3	1	2
ZW-170565	R. spinuliferum	43	15.42	0.19	4.30333	4.74948	7.75667	7.82667	13.4767	9.47	8.99667	30.8	22.5456	1.31	2.53667	0	2	0	0	0	0	3	1	1
ZW-170568	R. spinuliferum	69.7767	28.1133	0.153333	5.93667	13.2331	5.63667	6.23333	12.0433	7.67667	7.1	23.1433	19.4756	1.25333	2.68333	0	2	0	0	0	0	3	1	1
ZW-170570	R. spinuliferum	56.1567	23.38	0.163333	5.88	9.16935	4.325	6.31	10	8.895	6.575	22.815	18.1583	1.175	2.21	0	3	0	0	0	0	3	3	1
ZW-170573	R. spinuliferum	54.3167	21.11	0.186667	6.01667	8.42378	4.11	6.73	9.89	8.19	7.36	20.17	16.5633	1.23	2.16	0.333333	4	0	0	0	0	3	1	1
ZW-170574	R. spinuliferum	76.9933	31.3633	0.153333	5.90333	15.9028	7.95333	5.96	15.5633	5.58	5.53667	30.39	25.3344	1.24667	2.03333	0	1	0	0	0	0	3		1
ZW-170577	R. spinuliferum	48.7433	19.7933	0.16	4.01333	6.68393	7.97	7.23333	11.0333	9.66	8.04667	29.88	22.3811	1.17667	2.04	0	4	0	0	0	0	3	1	1
ZW-170578	R. spinuliferum	51.3133	17.0033	0.183333	6.47333	6.2863	10.7167	7.09667	12.0533	9.88333	8.07333	28.2433	23.2144	1.52667	2.37	0	1.33333	0	0	0	0	3	1	1
ZW-170580	R. spinuliferum	77.0667	32.1633	0.18	7.80667	17.3562	5.01333	6.72333	12.7533	10.3467	8.42333	25.6	24.3033	1.31	2.84667	0	1.33333	0	0	0	0	3	1	1
ZW-170581	R. spinuliferum	48.7267	20.9833	0.136667	4.15667	6.86429	4.50667	6.58667	11.86	9.35	8.04667	28.16	19.7344	1.17333	1.94333	0	3.33333	0	0	0	0	3	1	1
ZW-171098	R. spinuliferum	51.1533	26.3833	0.213333	8.41333	9.49647	5.47	6.575	11.62	8.17	5.435		22.7383		1.78	0	3	0	0	0	0	3	1	2
